# Supplementary material for: The Effects of the Levosimendan Metabolites OR-1855 and OR-1896 on Endothelial Pro-Inflammatory Responses
Source: Biomedicines. 2023 Mar 16;11(3):918. doi: 10.3390/biomedicines11030918 (PMC10045601; doi:10.3390/biomedicines11030918)
Supplement: Supplementary file 1 [file biomedicines-11-00918-s001.zip]

Archive with 1 entries (1 files):
- biomedicines-2132659-supplementary.pdf
